# Supplementary material for: Insight on Glucose and Fructose Absorption and Relevance in the Enterocyte Milieu
Source: Nutrients. 2022 Jan 25;14(3):517. doi: 10.3390/nu14030517 (PMC8839622; doi:10.3390/nu14030517)
Supplement: Supplementary file 1 [file nutrients-14-00517-s001.zip]

Archive with 8 entries (8 files):
- Chiarello et al_Supplementary Figure S1 Revised.pdf
- Chiarello et al_Supplementary Figure S2 Revised.pdf
- Chiarello et al_Supplementary Figure S3 Revised.pdf
- Chiarello et al_Supplementary Figure S4 Revised.pdf
- Chiarello et al_Supplementary Figure S5 Revised.pdf
- Chiarello et al_Supplementary Figure S6 Revised.pdf
- Chiarello et al_Supplementary Figure S7 Revised.pdf
- Chiarello et al_Supplementary Figure S8 Revised.pdf
